# Supplementary material for: Polymorph Selection and Derivatization in Enantiomerically Pure Medicarpin: Crystallographic and Computational Insights
Source: Molecules. 2025 Sep 8;30(17):3652. doi: 10.3390/molecules30173652 (PMC12430461; doi:10.3390/molecules30173652)
Supplement: Supplementary file 1 [file molecules-30-03652-s001.zip]

Archive with 1 entries (1 files):
- molecules-3805445-supplementary.pdf
